# Supplementary material for: Machine learning analysis of RB-TnSeq fitness data predicts functional gene modules in Pseudomonas putida KT2440
Source: mSystems. 2024 Feb 7;9(3):e00942-23. doi: 10.1128/msystems.00942-23 (PMC10949508; doi:10.1128/msystems.00942-23)
Supplement: File S1 — Functional annotation clustering for fModules. [file msystems.00942-23-s0001.xlsx]

## Sheet: Sheet1
Supplementary File 1. Summary table that describes each fModule, including gene membership, explained variance, number of genes, functional annotation, and notes on fModule activity. These data were used to generate Table 1 and Figure S2.
fModule number	Functional Annotation Clustering (DAVID)	Functional Annotations (Manual Curation)	Classification	Notes on fModule activity	Explained Variance	Number of genes	Genes in fModulon
fModule_01		Fatty Acid Metabolism	Carbon & Nitrogen Source	Negative activity with 2-methyl-1-butanol C-source and negative activity with 2-aminobutyric acid or L-isoleucione N-source	0.00206696	3	PP_2214	PP_2215	PP_2217
fModule_02		Nitrogen Metabolism	Nitrogen Source	Generally negative activity, unless amino acids are supplemented	0.0262526	6	PP_0417	PP_2001	PP_2168	PP_4008	PP_4696	PP_5097
fModule_03		RidA	Single Gene	Generally negative activity	0.00976484	1	PP_5303
fModule_04		Transcriptional Regulation	Nitrogen Source	Negative activity with 2-aminobutyric acid N-source and positive activity with L-methionine N-source	0.00317354	13	PP_0395	PP_0396	PP_0397	PP_1364	PP_1623	PP_1656	PP_2245	PP_3653	PP_3654	PP_4754	PP_4947	PP_5232	PP_5331
fModule_05	Transcription Regulation	Benzoate Catabolism	Carbon Source	Negative activity using benzoic acid C-source	0.00232598	13	PP_1379	PP_1381	PP_1713	PP_3159	PP_3161	PP_3162	PP_3163	PP_3164	PP_3714	PP_3715	PP_3716	PP_4655	PP_4656
fModule_06		Glycine, Serine, and Threonine Metabolism	Amino Acid	Negative activity with glycine or L-threonine N-source	0.0013834	9	PP_0321	PP_0986	PP_0988	PP_0989	PP_0997	PP_2378	PP_4901	PP_5035	PP_5155
fModule_07	Iron-Sulfur	Choline, Betaine, and Carnitine Catabolism	Nirogen Source	Negative activity with choline chloride, carnitine hydrochloride, or betaine N-source	0.00221594	22	PP_0294	PP_0295	PP_0298	PP_0301	PP_0302	PP_0303	PP_0304	PP_0308	PP_0309	PP_0310	PP_0311	PP_0312	PP_0313	PP_0315	PP_0316	PP_0322	PP_0323	PP_0324	PP_0325	PP_0326	PP_5155	PP_5441
fModule_08	Cell Membrane	Propanediamine Catabolism	Nitrogen Source	Negative activity with propanediamine N-source	0.00609252	22	PP_0213	PP_0266	PP_0566	PP_0567	PP_1011	PP_1012	PP_1015	PP_1016	PP_1017	PP_1426	PP_1842	PP_2645	PP_2884	PP_2908	PP_2932	PP_3244	PP_3415	PP_4547	PP_4548	PP_5212	PP_5262	PP_5719
fModule_09		Maintenance of Lipid Asymmetry (Mla) System	Stress	Negative activity during hydroxycinnamate catabolism or stress	0.00504071	14	PP_0127	PP_0345	PP_0809	PP_0856	PP_0958	PP_0959	PP_0960	PP_0961	PP_0962	PP_2163	PP_3105	PP_3248	PP_4785	PP_4937
fModule_10	Cell Membrane	Bioreactor Growth	Bioreactor	Generally negative activity during growth in bioreactors	0.00401764	3	PP_1898	PP_4736	PP_4994
fModule_11		Levulinic Acid Catabolism	Carbon Source	Negative acitivty during growth with 4-hydroxyvalerate or levulinic acid C-source and negative acitivty during levulinic acid stress	0.0052248	16	PP_2333	PP_2334	PP_2335	PP_2790	PP_2791	PP_2793	PP_2794	PP_3121	PP_3122	PP_3123	PP_3286	PP_3753	PP_3754	PP_3755	PP_4008	PP_4628
fModule_12	Biotin Biosynthesis	Biotin Biosynthesis & Pyruvate Carboxylase	Cofactor	Generally negative activity across most conditions	0.0124495	9	PP_0362	PP_0363	PP_0364	PP_0365	PP_4947	PP_4984	PP_5346	PP_5347	PP_5348
fModule_13	Cell Membrane	Molybdopterin Biosynthesis & Benzaldehyde Tolerance	Cofactor	Negative activity with vanillin C-source, negative activity with sodium nitrate N-source, and negative activity with 4-hydroxybenzaldehyde or vanillin stress	0.00422393	20	PP_0735	PP_1075	PP_1233	PP_1292	PP_1293	PP_1294	PP_1304	PP_1705	PP_2122	PP_2123	PP_3621	PP_3622	PP_3623	PP_3828	PP_3829	PP_3830	PP_3946	PP_4231	PP_4320	PP_4597
fModule_14		4-Coumarate and Ferulate Catabolism	Carbon Source	Negative activity with 4-coumarate or ferulate C-source	0.00154704	5	PP_0356	PP_3356	PP_3357	PP_3358	PP_3537
fModule_15		Glutamate Metabolism	Amino Acid	Negative activity in most bioreactor conditions and negative activity in most conditions lacking ammonia as a N-source	0.0109135	3	PP_5048	PP_5075	PP_5076
fModule_16		Benzoate, 4-Coumarate, and Ferulate Catabolism	Carbon Source	Negative activity with benzoate, ferulate, or 4-coumarate C-source or stress	0.0195888	16	PP_1375	PP_1377	PP_1378	PP_1379	PP_1380	PP_1381	PP_1713	PP_3164	PP_3537	PP_3538	PP_3590	PP_3951	PP_3952	PP_4655	PP_4656	PP_5085
fModule_17	Signal Transduction Response Regulator	Pyrroloquinoline Biosynthesis & Short-Chain Alcohol Catabolism	Cofactor	Negative activity with 1,2-propanediol, 2-methyl-1-butanol, 1,5-pentanediol, 1,4-butanediol, butanol, 1,3-butanediol, 3-methyl-3-butenol, 3-methyl-1-butenol, 1-pentanol, or ethanol as C-source	0.00409193	20	PP_0376	PP_0377	PP_0378	PP_0379	PP_0380	PP_0381	PP_2213	PP_2214	PP_2215	PP_2217	PP_2334	PP_2335	PP_2665	PP_2668	PP_2671	PP_2672	PP_2674	PP_2675	PP_2682	PP_2683
fModule_18	Phenylacetate Catabolism	Phenylacetate Catabolism	Carbon Source	Negative activity with phenylacetic acid C-source	0.00300956	16	PP_3270	PP_3272	PP_3273	PP_3274	PP_3276	PP_3277	PP_3278	PP_3279	PP_3280	PP_3281	PP_3282	PP_3283	PP_3284	PP_3285	PP_3493	PP_3494
fModule_19		Phosphoenolpyruvate:Sugar Phosphotransferase System	Bioreactor	Negative activity for several bioreactor conditions	0.00369157	2	PP_0948	PP_5145
fModule_20		4-Coumarate, Ferulate, and Catabolic Intermediate Stress Tolerance	Stress	Negative acitivity with Ferulate C-source and negative activity with 4-coumarate, ferulate, and catabolic intermediate stress	0.00335832	6	PP_0856	PP_1150	PP_1151	PP_1152	PP_3590	PP_4699
fModule_21	Arginine Metabolism	Arginine Metabolism	Amino Acid	Positive activity with L-argenine C-source or N-source, negative activity in all conditions lacking L-arginine	0.0312045	14	PP_1079	PP_1088	PP_4475	PP_4477	PP_4478	PP_4479	PP_4481	PP_4482	PP_4483	PP_4484	PP_4485	PP_4486	PP_5185	PP_5289
fModule_22	Cobalamin Biosynthesis	Cobalamin Biosynthesis & Ethanolamine Catabolism	Cofactor	Negative acitivity across many conditions, most negative activity with ethanolamine as N-source	0.00497121	22	PP_0542	PP_0543	PP_1349	PP_1672	PP_1673	PP_1675	PP_1676	PP_1677	PP_1678	PP_1679	PP_1681	PP_3409	PP_3505	PP_3506	PP_3507	PP_3508	PP_4826	PP_4827	PP_4828	PP_4829	PP_4830	PP_4832
fModule_23		Uncharacterized	Uncharacterized	Negative activity across many conditions	0.00705216	4	PP_1109	PP_1110	PP_1111	PP_4947
fModule_24		Nitrogen Stress Sensor & Glycogen Biosynthesis	Stress	Negative activity across many conditions. Most positive fitness with aminobutyric acid N-source	0.004264	3	PP_2388	PP_2390	PP_4058
fModule_25		Bioreactor Growth	Bioreactor	Generally negative or neutral activity unless grown in a bioreactor	0.00683742	14	PP_1022	PP_2217	PP_2334	PP_2335	PP_2336	PP_2337	PP_3491	PP_4666	PP_4667	PP_4668	PP_4699	PP_5188	PP_5216	PP_5346
fModule_26		Uncharacterized	Uncharacterized	Slight negative activity for several conditions	0.00268487	11	PP_1233	PP_1733	PP_2001	PP_2327	PP_2402	PP_3105	PP_3511	PP_3951	PP_4680	PP_5098	PP_5114
fModule_27	Cell Membrane	Membrane to Surface Adhesion	Stress	Generally positive activity across many conditions	0.00955589	5	PP_0165	PP_0166	PP_0167	PP_0168	PP_4519
fModule_28		Ferulate and Catabolic Intermediate Catabolism	Carbon Source	Negative activity for ferulate, vanillate, or vanillin as C-source	0.00323711	9	PP_0117	PP_1615	PP_1616	PP_1664	PP_3537	PP_3538	PP_3736	PP_3737	PP_4993
fModule_29		Transport of Butylamine-Containing Compounds	Carbon & Nitrogen Source	Positive activity with L-lysine C-source and positive activity with 6-aminocaproic acid, caprolactam, spermidine, 1,6-hexanediamine, or cadaverine N-source	0.0016343	6	PP_2884	PP_5177	PP_5178	PP_5179	PP_5181	PP_5278
fModule_30	Histidine Biosynthesis	Histidine Metabolism	Amino Acid	Negative activity in conditions lacking L-histidine	0.0689122	11	PP_0289	PP_0290	PP_0291	PP_0292	PP_0965	PP_0966	PP_5014	PP_5029	PP_5030	PP_5033	PP_5036
fModule_31		Protecatechuate Stress	Stress	Very Negative activity during protecatechuic acid stress	0.00584839	8	PP_1362	PP_1379	PP_3105	PP_3776	PP_3790	PP_4897	PP_5227	PP_5309
fModule_32		Nitrogen Assimilation	Nitrogen Source	Negative activity in conditions where ammonia is not the nitrogen source	0.00950985	4	PP_1589	PP_2088	PP_5047	PP_5048
fModule_33	Biotin Biosynthesis	Biotin Biosynthesis & Isopentanol/Isoprenol Catabolism	Cofactor	Negative activity with isopentanol (3-methyl-1-butanol) and isoprenol (3-methyl-3-butenol) C-source	0.00350356	12	PP_0362	PP_0363	PP_0364	PP_0365	PP_0366	PP_3122	PP_3123	PP_4064	PP_4065	PP_4066	PP_4067	PP_4984
fModule_34		Improved Fitness Factors	Stress	Generally improved activity across all conditions	0.0191408	7	PP_1650	PP_1655	PP_1656	PP_2889	PP_4099	PP_4171	PP_5309
fModule_35		Uncharacterized	Uncharacterized	Generally negative activity for screens performed by the Deutschbauer group and neutral activity for screens performed by the Beckham group	0.0112156	6	PP_0127	PP_0164	PP_2414	PP_3484	PP_3821	PP_4364
fModule_36		Possible Tween-20 Catabolism	Carbon Source	Negative activity when Tween-20 used as a C-source, but only for 1/2 replicates	0.00238908	12	PP_0164	PP_0593	PP_1214	PP_1941	PP_2499	PP_4098	PP_4254	PP_4504	PP_5017	PP_5240	PP_5274	PP_5659
fModule_37	Glycosyl Transferase	Lipopolysacharide (LPS) Biosynthesis	Stress	No clear activity trends	0.00274983	12	PP_1776	PP_1780	PP_1799	PP_1800	PP_1801	PP_1802	PP_1804	PP_1805	PP_3821	PP_4936	PP_4938	PP_4940
fModule_38		RuvC	Single Gene	Generally negative activity, except when grown in bioreactors	0.00371027	1	PP_1215
fModule_39		PP_1410	Single Gene	Negative activity with propandiamine as N-source, but only for 1/2 replicates	0.00183422	1	PP_1410
fModule_40		Acetate Catabolism	Carbon Source	Negative activity with potassium acetate as C-source	0.00229507	3	PP_1635	PP_1695	PP_4487
fModule_41	Cell Membrane	Hexanoate and Valerate Catabolism	Carbon Source	Negative activity with hexanoic acid or valeric acid as C-source	0.00203856	10	PP_0176	PP_0177	PP_0179	PP_0763	PP_1968	PP_2136	PP_2903	PP_3539	PP_4696	PP_5706
fModule_42	NADH Dehydrogenase (Ubiquinone) Activity	NADH:Ubiquinone Oxidoreductase I	Bioreactor	Generally negative activity but positive activity when grown in bioreactors or with 2-aminobutyric acid N-source	0.016787	14	PP_0833	PP_1075	PP_1623	PP_1655	PP_2378	PP_4120	PP_4121	PP_4122	PP_4124	PP_4126	PP_4129	PP_4130	PP_4131	PP_4696
fModule_43	ATP Binding	Phenylalanine Catabolism	Amino Acid	Very negative activity when L-phenylalanine is N-source	0.00177969	11	PP_0393	PP_0833	PP_1620	PP_2329	PP_3433	PP_3434	PP_3590	PP_4489	PP_4490	PP_4895	PP_4917
fModule_44		Beta-Alanine Catabolism	Nitrogen Source	Negative activity with 3-aminoisobutyric acid, propandiamine, uracil, spermidine, beta-alanine, 3-aminobutyric acid, or 2-aminobutyric acid N-source	0.00306413	10	PP_0214	PP_0595	PP_0596	PP_0597	PP_0948	PP_1656	PP_3436	PP_5217	PP_5270	PP_5331
fModule_45	Cell Membrane	Spermidine and Propandiamine Catabolism	Nitrogen Source	Negative activity with spermidine or propandiamine N-source	0.00265131	17	PP_0246	PP_0834	PP_2370	PP_2820	PP_3146	PP_3147	PP_3148	PP_3244	PP_3245	PP_4058	PP_4098	PP_4304	PP_4891	PP_4892	PP_5096	PP_5183	PP_5278
fModule_46	ATP Binding	Butyrolactam Catabolism	Nitrogen Source	Negative activity with butyrolactam as N-source	0.00151274	5	PP_0362	PP_2919	PP_2920	PP_2921	PP_2922
fModule_47		Transcriptional Regulation & Cell:Surface Adhesion	Stress	Generally positive activity across all conditions	0.00652506	6	PP_0574	PP_0803	PP_0805	PP_0806	PP_5045	PP_5309
fModule_48		Acetic Acid Stress	Stress	Very positive activity during acetic acid stress	0.00567882	7	PP_0065	PP_1186	PP_1445	PP_1655	PP_1656	PP_2402	PP_4696
fModule_49		4-hydroxyvalerate Catabolism	Carbon Source	Negative activity for 4-hydroxyvalerate C-source	0.00448333	2	PP_2795	PP_4762
fModule_50		1,4-butanediol catabolism	Carbon Source	Positive activity for 1,4-butanediol C-source	0.00337437	7	PP_1426	PP_1623	PP_2047	PP_2049	PP_2144	PP_3662	PP_4977
fModule_51	ATP Binding	Phenolic Acid Stress	Stress	Most negative activity with vanillic acid and protecatechuate stress	0.00240628	19	PP_0123	PP_0856	PP_0949	PP_1025	PP_1088	PP_1362	PP_1445	PP_1623	PP_2327	PP_3248	PP_3649	PP_3662	PP_4058	PP_4515	PP_4539	PP_4696	PP_4895	PP_5146	PP_5331
fModule_52	Flagellar Motility	Flagellar Biosynthesis	Stress	Positive activity for most conditions, but no clear activity trends	0.00393783	25	PP_4341	PP_4344	PP_4352	PP_4353	PP_4354	PP_4355	PP_4356	PP_4361	PP_4365	PP_4366	PP_4368	PP_4369	PP_4370	PP_4378	PP_4381	PP_4382	PP_4383	PP_4384	PP_4385	PP_4386	PP_4388	PP_4390	PP_4391	PP_4394	PP_4396
fModule_53	Metal (Magnesium) Binding	Fatty Acid Metabolism	Carbon Source	Negative with fatty acids or alcohols as C-source	0.00884373	11	PP_0356	PP_0368	PP_2136	PP_2137	PP_2334	PP_2335	PP_4116	PP_4549	PP_4699	PP_5085	PP_5659
fModule_54		ParB	Single Gene	Generally negative or neutral activity unless grown in a bioreactor	0.002944	1	PP_0001
fModule_55	Cell Membrane	Lactic Acid Stress	Stress	Generally negative activity. Positive activity during lactic acid stress	0.00778547	14	PP_0417	PP_1022	PP_1362	PP_2348	PP_4625	PP_4626	PP_4736	PP_4895	PP_4902	PP_4954	PP_5098	PP_5185	PP_5217	PP_5350
fModule_56		Thymine Degradation	Nitrogen Source	Negative activity with 3-aminobutyric acid or uracil N-source	0.00199941	6	PP_0596	PP_2327	PP_4036	PP_4037	PP_4038	PP_4754
fModule_57		Branched-Chain Amino Acid Biosynthesis	Amino Acid	Negative activity in all conditions without leucine, isoleucine, and valine supplementation	0.0748423	5	PP_1988	PP_3511	PP_4678	PP_4680	PP_5128
fModule_58		Fatty Acid Catabolism	Carbon Source	Negative acitivity with fatty acid C-sources	0.00640719	4	PP_2136	PP_2334	PP_2335	PP_4549
fModule_59		Thiamine Diphosphate Biosynthesis	Cofactor	Generally negative activity across all conditions	0.0244601	6	PP_0735	PP_1233	PP_1348	PP_4782	PP_4922	PP_5104
fModule_60		4-aminobutyric acid catabolism	Amino Acid	Negative activity with 4-aminobutyric acid C-source	0.00175942	7	PP_0411	PP_0412	PP_0414	PP_3505	PP_4196	PP_5705	PP_t12
fModule_61	ATP Binding	Nitrogen Metabolism	Nitrogen Source	Negative activity for many conditions with non-ammonia N-source	0.00204843	6	PP_4575	PP_4576	PP_4577	PP_4578	PP_4891	PP_5114
fModule_62	Cell Membrane	Galacturonic Acid and Glucuronic Acid Catabolism	Carbon Source	Negative activity for galacturonic acid or glucuronic acid C-source	0.00257447	11	PP_0435	PP_1165	PP_1167	PP_1168	PP_1169	PP_1170	PP_1171	PP_3599	PP_3600	PP_3601	PP_5322
fModule_63		Methionine Biosynthesis	Amino Acid	Negative activity in conditions lacking methionine	0.0380363	5	PP_1362	PP_2001	PP_2327	PP_5097	PP_5098
fModule_64		NadC	Single Gene	Generally negative activity across all conditions	0.0250626	1	PP_0787
fModule_65	Amino Acid Transport	Glutamate Transport	Amino Acid	Negative activity with L-glutamic acid as C-source or N-source, negative activity with 2-aminobutyric acid N-source	0.00356331	12	PP_0137	PP_0594	PP_1066	PP_1067	PP_1068	PP_1069	PP_1070	PP_1071	PP_4693	PP_4891	PP_4902	PP_5337
fModule_66		Proline Metabolism	Amino Acid	Generally negative activity across all conditions	0.0205313	2	PP_0691	PP_5095
fModule_67		Valine Biosynthesis	Amino Acid	Negative activity in conditions that lack valine	0.0371117	3	PP_1088	PP_4679	PP_4680
fModule_68	FAD Dependent Oxioreductase	Lysine Metabolism	Amino Acid	Negative activity with L-lysine or D-lysine as C-source or N-source	0.00595353	18	PP_0382	PP_0383	PP_0384	PP_2088	PP_2910	PP_3591	PP_3592	PP_3593	PP_3594	PP_3595	PP_3596	PP_3597	PP_4108	PP_4493	PP_5085	PP_5257	PP_5258	PP_5260
fModule_69		Histidine Biosynthesis	Amino Acid	Negative activity in conditions lacking histidine	0.0382238	2	PP_0965	PP_0967
fModule_70		Butyrate Catabolism	Carbon Source	Very negative activity with sodium butyrate as C-source	0.0033517	9	PP_2217	PP_3551	PP_3552	PP_3553	PP_3554	PP_3754	PP_3755	PP_3756	PP_5217
fModule_71		HisA	Single Gene	Generally negative activity across all conditions	0.00502477	1	PP_0292
fModule_72		Lysine Metabolism	Amino Acid	Positive activity with 4-aminobutyric acid, 4-aminovaleric acid, valerolactam, or D-lysine C-source, negative activity with L-lysine C-source	0.00266616	5	PP_0406	PP_0547	PP_1778	PP_2910	PP_3484
fModule_73		L-lysine Catabolism	Amino Acid	Negative activity with valerolactam, 4-aminobutyric acid, 5-aminovaleric acid, or L-lysine C-source	0.00244462	3	PP_0213	PP_0214	PP_2910
fModule_74		Tryptophan Biosynthesis	Amino Acid	Negative activity in conditions lacking tryptophan	0.0847029	9	PP_0083	PP_0417	PP_0420	PP_0421	PP_0833	PP_0965	PP_1988	PP_2001	PP_4678
fModule_75		Uncharacterized	Uncharacterized	Generally negative activity across all conditions	0.0186317	6	PP_5350	PP_1088	PP_2327	PP_0833	PP_4680	PP_1079
fModule_76	ATP Binding	Sodium Tolerance	Stress	Most negative in conditions containing high sodium	0.00580728	21	PP_0833	PP_4058	PP_2348	PP_2714	PP_2388	PP_4895	PP_3376	PP_4680	PP_5500	PP_4897	PP_2052	PP_0967	PP_1733	PP_0832	PP_2345	PP_4004	PP_1426	PP_4700	PP_2327	PP_0393	PP_0417
fModule_77		Fatty Acid Metabolism	Carbon Source	Negative activity with butyl stearate, lauric acid, valeric acid, Tween 20, myristic acid, or oleic acid C-source, positive activity with hexanoic acid C-source	0.00147807	2	PP_0368	PP_2137
fModule_78		Possible Butyrate Metabolism	Carbon Source	Negative activity with sodium butyrate C-source, but activity missmatch between replicates	0.00181378	7	PP_1716	PP_0893	PP_2414	PP_1208	PP_0025	PP_1381	PP_0048
fModule_79		Fatty Ester Metabolism	Carbon Source	Negative activity with butyl stearate or Tween-20 C-source	0.00318108	7	PP_2903	PP_2018	PP_2019	PP_0766	PP_0765	PP_5533	PP_0767
fModule_80	No Gene	No Gene	Uncharacterized	No gene satisfied the statistical cutoff for this fModule	0.00214335	0
fModule_81		SerA	Single Gene	Generally negative activity across all conditions	0.0132142	1	PP_5155
fModule_82		ProI	Single Gene	Generally negative activity across most conditions	0.00443962	1	PP_5095
fModule_83		Beta-ketoadipate and Levulinic Acid Stress	Stress	Positive activity during beta-ketoadipate or levulinic acid stress	0.00215684	4	PP_1994	PP_5188	PP_2336	PP_1025
fModule_84		Nitrate Metabolism	Nitrogen Source	Positive activity with sodium nitrate N-source, generally negative activity across all other conditions	0.00152409	3	PP_1912	PP_1706	PP_4696
