# Supplementary material for: Machine learning analysis of RB-TnSeq fitness data predicts functional gene modules in Pseudomonas putida KT2440
Source: mSystems. 2024 Feb 7;9(3):e00942-23. doi: 10.1128/msystems.00942-23 (PMC10949508; doi:10.1128/msystems.00942-23)
Supplement: File S2 — Gene names and weights in fModules. [file msystems.00942-23-s0002.xlsx]

## Sheet: Sheet1
Supplementary File 2. Table of all fModule gene members and corresponding iModulon membership (if applicable). Also includes details on gene product annotation, gene weight, and COG terms. These data were used to generate Figure 6.
fModule	locus	gene_weight	gene_name	gene_product	COG	operon	regulator	iModulon
11	PP_2333	0.172298	PP_2333	GntR family transcriptional regulator	Transcription	Op1514	PrpR,GnuR	TCA cycle
11	PP_2334	0.150319	mmgF	2-methylisocitrate lyase	Coenzyme transport and metabolism	Op1514	PrpR,GnuR	TCA cycle
11	PP_2335	0.163853	prpC	methylcitrate synthase	Energy production and conversion	Op1514	PrpR,GnuR,AmrZ
11	PP_2790	0.212602	PP_2790	Sigma-54 dependent sensory box protein	Transcription	Op1806
11	PP_2791	0.268546	PP_2791	Aminoglycoside phosphotransferase	Function unknown	Op1807
11	PP_2793	0.256991	PP_2793	Acyl-CoA dehydrogenase family protein	Energy production and conversion	Op1808
11	PP_2794	0.283532	PP_2794	Oxidoreductase%2C short chain dehydrogenase/reductase family	Lipid transport and metabolism	Op1808
11	PP_3121	0.148736	PP_3121	transcriptional regulator%2C LysR family	Transcription	Op2028
11	PP_3122	0.12964	atoA	acetoacetyl CoA-transferase (subunit A)	Lipid transport and metabolism	Op2029
11	PP_3123	0.14011	atoB	acetoacetyl CoA-transferase (subunit B)	Lipid transport and metabolism	Op2029
11	PP_3286	0.200351	paaX	DNA-binding transcriptional repressor PaaX(phenylacetyl-CoA)	Transcription	Op2129
11	PP_3753	0.177326	PP_3753	Transcriptional regulator%2C AraC family	Transcription	Op2458
11	PP_3754	0.2467	bktB	Beta-ketothiolase BktB	Lipid transport and metabolism	Op2459		PsrA
11	PP_3755	0.131323	hbd	3-hydroxybutyryl-CoA dehydrogenase	Energy production and conversion	Op2459		PsrA
11	PP_4008	0.0968287	clpA	ATP-dependent serine protease	Post-translational modification, protein turnover, and chaperones	Op2617	FleQ
11	PP_4628	0.157701	PP_4628	conserved protein of unknown function	Energy production and conversion	Op3014	TurA,AmrZ
12	PP_0362	0.152531	bioB	Biotin synthase	Coenzyme transport and metabolism	Op250	AlgR,BirA,RoxR
12	PP_0363	0.0890185	bioF	8-amino-7-oxononanoate synthase	Coenzyme transport and metabolism	Op250	BirA
12	PP_0364	0.0812122	bioH	pimeloyl-[acp] methyl ester esterase	Function unknown	Op250	BirA,GacA
12	PP_0365	0.0826965	bioC	Malonyl-[acyl-carrier protein] O-methyltransferase	Coenzyme transport and metabolism	Op250	BirA
12	PP_4947	-0.0912453	putA	proline dehydrogenase/1-pyrroline-5-carboxylate dehydrogenase	Energy production and conversion	Op3223		GbdR
12	PP_4984	0.093075	bioA	Adenosylmethionine-8-amino-7-oxononanoate aminotransferase	Coenzyme transport and metabolism	Op3251
12	PP_5346	0.464007	pycB	pyruvate carboxylase subunit B	Energy production and conversion	Op3502
12	PP_5347	0.50748	pycA	pyruvate carboxylase subunit A	Lipid transport and metabolism	Op3502	TurA
12	PP_5348	0.407708	PP_5348	Transcriptional regulator%2C LysR family	Transcription	Op3503
14	PP_0356	0.130705	glcB	malate synthase G	Coenzyme transport and metabolism	Op244	PP_5350	PP_5350
14	PP_3356	0.356132	fcs	feruloyl-CoA-synthetase	Lipid transport and metabolism	Op2176	PP_3359,Crc	PcaR
14	PP_3357	0.375827	vdh	vanillin dehydrogenase	Energy production and conversion	Op2176	PP_3359,Crc	PcaR
14	PP_3358	0.322796	PP_3358	hydroxycinnamoyl-CoA hydratase-lyase	Lipid transport and metabolism	Op2176	PP_3359,Crc	PcaR
14	PP_3537	0.145245	pobA	p-hydroxybenzoate hydroxylase	Energy production and conversion	Op2293	PcaR,PobR,AmrZ,Crc	PcaR
16	PP_1375	0.258304	pcaR	transcription regulatory protein (pca regulon)	Transcription	Op860		Multiple stress-1
16	PP_1377	0.350673	pcaF-I	beta-ketoadipyl-CoA thiolase	Lipid transport and metabolism	Op862	PcaR	PcaR
16	PP_1378	0.0899157	pcaT	alpha-ketoglutarate permease	Amino acid transport and metabolism	Op863	PcaR	PcaR
16	PP_1379	0.293632	pcaB	3-carboxy-cis%2Ccis-muconate cycloisomerase	Nucleotide transport and metabolism	Op863	PcaR	PcaR
16	PP_1380	0.305741	pcaD	3-oxoadipate enol-lactonase 2	Function unknown	Op863	PcaR	PcaR
16	PP_1381	0.144649	pcaC	4-carboxymuconolactone decarboxylase	Function unknown	Op863	PcaR	PcaR
16	PP_1713	0.120992	pcaQ	Transcriptional regulator PcaQ	Transcription	Op1069
16	PP_3164	0.0583955	benD	1%2C6-dihydroxycyclohexa-2%2C4-diene-1-carboxylate dehydrogenase	Lipid transport and metabolism	Op2053	BenR	BenR
16	PP_3537	0.107642	pobA	p-hydroxybenzoate hydroxylase	Energy production and conversion	Op2293	PcaR,PobR,AmrZ,Crc	PcaR
16	PP_3538	0.0972149	pobR	transcriptional regulator	Transcription	Op2294
16	PP_3590	0.0819274	amaC	D-lysine aminotransferase	Amino acid transport and metabolism	Op2335
16	PP_3951	0.393586	pcaI	3-oxoadipate CoA-transferase subunit A	Lipid transport and metabolism	Op2581	PcaR	PcaR
16	PP_3952	0.367039	pcaJ	3-oxoadipate CoA-transferase subunit A	Lipid transport and metabolism	Op2581	PcaR	PcaR
16	PP_4655	0.182294	pcaG	protocatechuate 3%2C4-dioxygenase alpha chain	Secondary metabolites biosynthesis, transport, and catabolism	Op3036	Crc	PcaR
16	PP_4656	0.20503	pcaH	protocatechuate 3%2C4-dioxygenase beta chain	Secondary metabolites biosynthesis, transport, and catabolism	Op3036	TurA,Crc	PcaR
16	PP_5085	0.0588973	maeB	malic enzyme B	Energy production and conversion	Op3312
17	PP_0376	0.274061	pqqE	Coenzyme PQQ synthesis protein E	Function unknown	Op258	PedR1	PedR1-2
17	PP_0377	0.202533	pqqD-I	coenzyme PQQ synthesis protein D	Function unknown	Op258	PedR1	PedR1-2
17	PP_0378	0.226513	pqqC	Pyrroloquinoline-quinone synthase	Coenzyme transport and metabolism	Op258	PedR1	PedR1-2
17	PP_0379	0.192698	pqqB	Coenzyme PQQ synthesis protein B	Energy production and conversion	Op258	PedR1	PedR1-2
17	PP_0380	0.0962178	pqqA	Coenzyme PQQ synthesis protein A	No COG annotation	Op258	PedR1	Unchar-2
17	PP_0381	0.198258	pqqF	Coenzyme PQQ synthesis protein F	Post-translational modification, protein turnover, and chaperones	Op259	AmrZ
17	PP_2213	0.094859	PP_2213	putative acyl-CoA synthetase	Lipid transport and metabolism	Op1431	TurB
17	PP_2214	0.171514	fadBA	3-hydroxyacyl-CoA dehydrogenase type-2	Lipid transport and metabolism	Op1431
17	PP_2215	0.145559	PP_2215	acetyl-CoA acetyltransferase	Lipid transport and metabolism	Op1431
17	PP_2217	0.142609	PP_2217	enoyl-CoA hydratase	Lipid transport and metabolism	Op1431
17	PP_2334	0.093589	mmgF	2-methylisocitrate lyase	Coenzyme transport and metabolism	Op1514	PrpR,GnuR	TCA cycle
17	PP_2335	0.137684	prpC	methylcitrate synthase	Energy production and conversion	Op1514	PrpR,GnuR,AmrZ
17	PP_2665	0.230715	agmR	Glycerol metabolism activator	Transcription	Op1744	PedR1	PedR1-2
17	PP_2668	0.0840224	PP_2668	ABC efflux transporter%2C ATP-binding protein	Defense mechanisms	Op1745	PedR1	PedR1-2
17	PP_2671	0.0942495	PP_2671	Sensor histidine kinase	Signal transduction mechanisms	Op1746	PedR1	PedR1-2
17	PP_2672	0.111755	exaE	Transcriptional activator protein ExaE	Transcription	Op1746	PedR1	PedR1-2
17	PP_2674	0.118951	qedH-I	quinoprotein ethanol dehydrogenase	Carbohydrate transport and metabolism	Op1748	PedR1,PedS2	PedR1-1,PedR1-2
17	PP_2675	0.276948	PP_2675	Cytochrome c-type protein	Energy production and conversion	Op1749	PedR1	PedR1-2
17	PP_2682	0.209188	yiaY	Fe-containing alcohol dehydrogenase	Energy production and conversion	Op1753	PedR1	TCA cycle,PedR1-2
17	PP_2683	0.0951411	PP_2683	putative sensory box histidine kinase/response regulator	Signal transduction mechanisms	Op1753	PedR1,AmrZ	TCA cycle,PedR1-2
18	PP_3270	0.212843	paaZ	oxepin-CoA hydrolase/3-oxo-5%2C6-dehydrosuberyl-CoA semialdehyde dehydrogenase	Energy production and conversion	Op2126
18	PP_3272	0.200992	actP-III	acetate permease	Inorganic ion transport and metabolism	Op2126
18	PP_3273	0.144923	PP_3273	conserved protein of unknown function	Function unknown	Op2126
18	PP_3274	0.192861	paaE	ring 1%2C2-phenylacetyl-CoA epoxidase%2C reductase subunit	Energy production and conversion	Op2127
18	PP_3276	0.232796	paaC	ring 1%2C2-phenylacetyl-CoA epoxidase beta subunit	Function unknown	Op2127
18	PP_3277	0.215441	paaB	ring 1%2C2-phenylacetyl-CoA epoxidase regulatory subunit	Secondary metabolites biosynthesis, transport, and catabolism	Op2127
18	PP_3278	0.183157	paaA	ring 1%2C2-phenylacetyl-CoA epoxidase alpha subunit	Function unknown	Op2127
18	PP_3279	0.235786	paaK	phenylacetate-CoA ligase	Coenzyme transport and metabolism	Op2127
18	PP_3280	0.199772	paaJ	3-oxoadipyl-CoA/3-oxo-5%2C6-dehydrosuberyl-CoA thiolase	Lipid transport and metabolism	Op2127
18	PP_3281	0.110268	paaI	hydroxyphenylacetyl-CoA thioesterase	Secondary metabolites biosynthesis, transport, and catabolism	Op2127
18	PP_3282	0.24213	paaH	3-hydroxyadipyl-CoA dehydrogenase	Energy production and conversion	Op2127
18	PP_3283	0.220669	paaG	1%2C2-epoxyphenylacetyl-CoA isomerase	Lipid transport and metabolism	Op2127
18	PP_3284	0.252701	paaF	enoyl-CoA hydratase-isomerase	Lipid transport and metabolism	Op2127
18	PP_3285	0.241346	paaY	detoxifying thioesterase of the phenylacetate degradation pathway	Function unknown	Op2128
18	PP_3493	0.135782	PP_3493	Transcriptional regulator%2C LysR family	Transcription	Op2257
18	PP_3494	0.122169	PP_3494	conserved exported protein of unknown function	Function unknown	Op2258		PcaR
23	PP_1109	0.464098	PP_1109	Transcriptional regulator%2C GntR family	Transcription	Op695
23	PP_1110	0.468904	PP_1110	serine acetyltransferase	Amino acid transport and metabolism	Op696	RoxR	Genomic-1
23	PP_1111	0.394547	PP_1111	putative Synthetase	Function unknown	Op696	RoxR	Genomic-1
23	PP_4947	0.114889	putA	proline dehydrogenase/1-pyrroline-5-carboxylate dehydrogenase	Energy production and conversion	Op3223		GbdR
25	PP_1022	-0.0934953	zwfA	glucose 6-phosphate-1-dehydrogenase	Carbohydrate transport and metabolism	Op643	HexR,GlnG	HexR
25	PP_2217	0.158079	PP_2217	enoyl-CoA hydratase	Lipid transport and metabolism	Op1431
25	PP_2334	0.131836	mmgF	2-methylisocitrate lyase	Coenzyme transport and metabolism	Op1514	PrpR,GnuR	TCA cycle
25	PP_2335	0.094041	prpC	methylcitrate synthase	Energy production and conversion	Op1514	PrpR,GnuR,AmrZ
25	PP_2336	0.480861	acnA-II	aconitate hydratase 1	Energy production and conversion	Op1515	PrpR
25	PP_2337	0.557597	prpF	aconitate isomerase	Function unknown	Op1516	PrpR
25	PP_3491	0.0744067	PP_3491	Enoly-coenzyme A hydratase/isomerase family protein	Lipid transport and metabolism	Op2256
25	PP_4666	0.0998705	mmsB	3-hydroxyisobutyrate dehydrogenase	Lipid transport and metabolism	Op3046	TurA,GacA
25	PP_4667	0.107333	mmsA-II	methylmalonate-semialdehyde dehydrogenase	Energy production and conversion	Op3046
25	PP_4668	0.0949694	PP_4668	Transcriptional regulator%2C LysR family	Transcription	Op3047
25	PP_4699	0.139432	panB	3-methyl-2-oxobutanoate hydroxymethyltransferase	Coenzyme transport and metabolism	Op3065
25	PP_5188	0.120632	PP_5188	putative transcriptional regulator (AsnC/Lrp family)	Transcription	Op3380
25	PP_5216	-0.12049	ppx	exopolyphosphatase	Nucleotide transport and metabolism	Op3401
25	PP_5346	0.0873447	pycB	pyruvate carboxylase subunit B	Energy production and conversion	Op3502
26	PP_1233	0.150219	tusA-I	sulfurtransferase	Post-translational modification, protein turnover, and chaperones	Op784
26	PP_1733	-0.118061	minD	membrane ATPase of the MinC-MinD-MinE system	Cell cycle control, cell division, chromosome partitioning	Op1082
26	PP_2001	0.170523	metZ	O-succinylhomoserine sulfhydrylase	Amino acid transport and metabolism	Op1277
26	PP_2327	0.23666	cysB	transcriptional dual regulator / CysB-O-acetyl-L-serine	Transcription	Op1510
26	PP_2402	-0.168869	PP_2402	putative Sensor histidine kinase	Signal transduction mechanisms	Op1557
26	PP_3105	0.325747	PP_3105	conserved membrane protein of unknown function	No COG annotation	Op2017	TurA
26	PP_3511	-0.121365	ilvE	Branched-chain-amino-acid aminotransferase	Amino acid transport and metabolism	Op2271
26	PP_3951	0.143876	pcaI	3-oxoadipate CoA-transferase subunit A	Lipid transport and metabolism	Op2581	PcaR	PcaR
26	PP_4680	0.188788	ilvI	acetohydroxybutanoate synthase / acetolactate synthase	Coenzyme transport and metabolism	Op3053
26	PP_5098	-0.143792	metW	methionine biosynthesis protein MetW	Secondary metabolites biosynthesis, transport, and catabolism	Op3321
26	PP_5114	-0.123373	PP_5114	putative adenine methyltransferase	Replication, recombination and repair	Op3327
28	PP_0117	0.130503	znuB	Zn(2+) ABC transporter - permease subunit	Inorganic ion transport and metabolism	Op82	Zur,FleQ	Zur
28	PP_1615	0.1668	PP_1615	Transcriptional regulator%2C LysR family	Transcription	Op1008
28	PP_1616	0.277597	frmA	formaldehyde dehydrogenase%2C glutathione-dependent	Energy production and conversion	Op1009
28	PP_1664	-0.218654	purN	phosphoribosylglycinamide formyltransferase 1	Nucleotide transport and metabolism	Op1041
28	PP_3537	-0.196378	pobA	p-hydroxybenzoate hydroxylase	Energy production and conversion	Op2293	PcaR,PobR,AmrZ,Crc	PcaR
28	PP_3538	-0.184683	pobR	transcriptional regulator	Transcription	Op2294
28	PP_3736	0.372019	vanA	vanillate O-demethylase oxygenase subunit	Inorganic ion transport and metabolism	Op2446	VanR,Crc	VanR,PcaR
28	PP_3737	0.311222	vanB	vanillate O-demethylase oxidoreductase	Energy production and conversion	Op2446	VanR,GacA,Crc	VanR,PcaR
28	PP_4993	0.132686	gshB	Glutathione synthetase	Coenzyme transport and metabolism	Op3256
29	PP_2884	0.312985	PP_2884	XRE family transcriptional regulator	Transcription	Op1862
29	PP_5177	-0.221883	spuH	spermidine/putrescine ABC transporter - permease subunit	Amino acid transport and metabolism	Op3372
29	PP_5178	-0.217994	spuG	spermidine/putrescine ABC transporter - inner membrane subunit	Inorganic ion transport and metabolism	Op3372	AmrZ
29	PP_5179	-0.23195	spuF	spermidine/putrescine ABC transporter - ATP binding subunit	Inorganic ion transport and metabolism	Op3372
29	PP_5181	-0.209976	spuD	spermidine/putrescine ABC transporter - periplasmic subunit	Inorganic ion transport and metabolism	Op3374
29	PP_5278	-0.181662	kauB	4-guanidinobutyraldehyde dehydrogenase	Energy production and conversion	Op3455		Putrescine
30	PP_0289	0.299039	hisB	Imidazoleglycerol-phosphate dehydratase	Amino acid transport and metabolism	Op201
30	PP_0290	0.395658	hisH	Imidazole glycerol phosphate synthase subunit HisH	Amino acid transport and metabolism	Op201
30	PP_0291	0.14259	PP_0291	conserved protein of unknown function	Function unknown	Op201
30	PP_0292	0.30018	hisA	phosphoribosylformimino-5-aminoimidazole carboxamide ribonucleotide isomerase	Amino acid transport and metabolism	Op201
30	PP_0965	0.202065	hisG	ATP phosphoribosyltransferase	Nucleotide transport and metabolism	Op611
30	PP_0966	0.304308	hisD	Histidinol dehydrogenase	Amino acid transport and metabolism	Op611
30	PP_5014	0.295549	hisI	Phosphoribosyl-AMP cyclohydrolase	Amino acid transport and metabolism	Op3270
30	PP_5029	-0.188236	hutG	N-formylglutamate deformylase	Amino acid transport and metabolism	Op3278	RoxR,FinR,HutC	HutC
30	PP_5030	-0.143823	hutI	Imidazolonepropionase	Nucleotide transport and metabolism	Op3278	RoxR,FinR,HutC	HutC
30	PP_5033	-0.110716	hutU	Urocanate hydratase	Amino acid transport and metabolism	Op3278	RoxR,FinR,GacA,HutC	HutC
30	PP_5036	-0.203983	hutF	probable formiminoglutamate deiminase	Nucleotide transport and metabolism	Op3280	FinR,HutC	HutC
31	PP_1362	-0.118977	pykA	pyruvate kinase II	Carbohydrate transport and metabolism	Op849		Genomic-1
31	PP_1379	0.194459	pcaB	3-carboxy-cis%2Ccis-muconate cycloisomerase	Nucleotide transport and metabolism	Op863	PcaR	PcaR
31	PP_3105	0.173928	PP_3105	conserved membrane protein of unknown function	No COG annotation	Op2017	TurA
31	PP_3776	0.108774	PP_3776	putative permease (RarD protein)	Function unknown	Op2476	TurA	TurA-1
31	PP_3790	0.363474	PP_3790	diaminopimelate epimerase	Amino acid transport and metabolism	Op2481	TurA	TurA-1
31	PP_4897	0.114281	amiC	N-acetylmuramoyl-L-alanine amidase	Cell wall/membrane/envelope biogenesis	Op3191
31	PP_5227	0.114157	lysA-II	diaminopimelate decarboxylase	Amino acid transport and metabolism	Op3409
31	PP_5309	0.312195	oxyR	oxidative and nitrosative stress transcriptional dual regulator	Transcription	Op3475
33	PP_0362	0.171898	bioB	Biotin synthase	Coenzyme transport and metabolism	Op250	AlgR,BirA,RoxR
33	PP_0363	0.168811	bioF	8-amino-7-oxononanoate synthase	Coenzyme transport and metabolism	Op250	BirA
33	PP_0364	0.151331	bioH	pimeloyl-[acp] methyl ester esterase	Function unknown	Op250	BirA,GacA
33	PP_0365	0.144397	bioC	Malonyl-[acyl-carrier protein] O-methyltransferase	Coenzyme transport and metabolism	Op250	BirA
33	PP_0366	0.173934	bioD	dethiobiotin synthetase	Coenzyme transport and metabolism	Op250	BirA
33	PP_3122	0.128511	atoA	acetoacetyl CoA-transferase (subunit A)	Lipid transport and metabolism	Op2029
33	PP_3123	0.124565	atoB	acetoacetyl CoA-transferase (subunit B)	Lipid transport and metabolism	Op2029
33	PP_4064	0.225935	ivd	isovaleryl-CoA dehydrogenase	Energy production and conversion	Op2652	LiuR	LiuR
33	PP_4065	0.268648	mccB	methylcrotonyl-CoA carboxylase biotin-containing subunit beta	Lipid transport and metabolism	Op2652	LiuR	LiuR
33	PP_4066	0.281168	liuC	methylglutaconyl-CoA hydratase	Lipid transport and metabolism	Op2652	LiuR	LiuR
33	PP_4067	0.287633	mccA	methylcrotonyl-CoA carboxylase biotin-containing subunit alpha	Lipid transport and metabolism	Op2652	LiuR
33	PP_4984	0.15804	bioA	Adenosylmethionine-8-amino-7-oxononanoate aminotransferase	Coenzyme transport and metabolism	Op3251
36	PP_0164	0.10094	PP_0164	conserved protein of unknown function	Function unknown	Op115
36	PP_0593	0.16003	yigZ	putative ribosome-binding factor	Function unknown	Op381
36	PP_1214	0.125912	PP_1214	putative transcriptional regulatory protein	Transcription	Op772	Fur
36	PP_1941	0.0936979	PP_1941	conserved protein of unknown function	Transcription	Op1235		Unchar-6
36	PP_2499	0.109233	PP_2499	conserved protein of unknown function	Transcription	Op1630	TurB
36	PP_4098	0.0976272	uvrC	UvrABC system protein C	Replication, recombination and repair	Op2666
36	PP_4254	0.130298	PP_4254	conserved protein of unknown function	No COG annotation	Op2756
36	PP_4504	0.0992533	PP_4504	conserved exported protein of unknown function	Cell motility	Op2916
36	PP_5017	0.234402	tatB	Sec-independent protein translocase protein TatB	Intracellular trafficking, secretion, and vesicular transport	Op3271
36	PP_5240	0.166842	PP_5240	Response regulator	Signal transduction mechanisms	Op3419
36	PP_5274	0.205792	PP_5274	conserved protein of unknown function	Function unknown	Op3451	YjiR
36	PP_5659	0.127474	PP_5659	protein of unknown function	No COG annotation	Op2682	PP_5350	TCA cycle,PP_5350
40	PP_1635	0.269285	PP_1635	DNA-binding response regulator	Transcription	Op1024		TCA cycle
40	PP_1695	0.238845	PP_1695	putative Sodium-solute symporter/sensory box histidine kinase/response regulator	Signal transduction mechanisms	Op1057		TCA cycle
40	PP_4487	0.235051	acsA-I	acetyl-CoA synthetase	Nucleotide transport and metabolism	Op2902	TurA,Crc	TCA cycle,Acetate
4	PP_0395	0.183658	ycgB	putative type IV piliation protein	Function unknown	Op272	AlgR
4	PP_0396	0.185395	PP_0396	conserved protein of unknown function	Function unknown	Op272
4	PP_0397	0.18359	yeaG	protein kinase	Signal transduction mechanisms	Op273	SoxR,CbrB	PydR/RpoS
4	PP_1364	0.132222	PP_1364	conserved exported protein of unknown function	Function unknown	Op850
4	PP_1623	0.252915	rpoS	RNA polymerase%2C sigma S (sigma 38) factor	Transcription	Op1013	PsrA,GacA
4	PP_1656	0.182118	relA	ATP:GTP 3'-pyrophosphotransferase	Transcription	Op1037	AmrZ
4	PP_2245	0.171229	PP_2245	Transcriptional regulator%2C Cro/CI family	Transcription	Op1451
4	PP_3653	0.272774	PP_3653	Transporter%2C LysE family	Amino acid transport and metabolism	Op2379
4	PP_3654	0.266607	PP_3654	leucine-responsive regulatory protein	Transcription	Op2380
4	PP_4754	0.1841	PP_4754	Transcriptional regulator%2C TetR family	Transcription	Op3103
4	PP_4947	0.213124	putA	proline dehydrogenase/1-pyrroline-5-carboxylate dehydrogenase	Energy production and conversion	Op3223		GbdR
4	PP_5232	0.138348	PP_5232	conserved protein of unknown function	No COG annotation	Op3410
4	PP_5331	0.215884	PP_5331	Long-chain acyl-CoA thioester hydrolase	Lipid transport and metabolism	Op3492
41	PP_0176	0.145019	PP_0176	putative efflux transporter	Function unknown	Op124		PcaR
41	PP_0177	0.135602	PP_0177	conserved protein of unknown function	Function unknown	Op124
41	PP_0179	0.133474	PP_0179	putative efflux transporter	Cell wall/membrane/envelope biogenesis	Op124
41	PP_0763	-0.154008	PP_0763	Medium-chain-fatty-acid CoA ligase	Lipid transport and metabolism	Op498
41	PP_1968	0.266107	PP_1968	TetR family transcriptional regulator	Transcription	Op1254
41	PP_2136	0.139286	fadB	enoyl-CoA hydratase/3-hydroxyacyl-CoA dehydrogenase	Lipid transport and metabolism	Op1373	PsrA	PsrA
41	PP_2903	-0.143636	ppiB	peptidyl-prolyl cis-trans isomerase B (rotamase B)	Post-translational modification, protein turnover, and chaperones	Op1876
41	PP_3539	0.138311	PP_3539	putative Transcriptional regulator	Transcription	Op2295	LiuR
41	PP_4696	0.23284	PP_4696	Nitrogen regulation protein NR(I)	Signal transduction mechanisms	Op3063
41	PP_5706	0.161	secG	Sec translocation complex - SecG subunit	Intracellular trafficking, secretion, and vesicular transport	Op3077		Unchar-2
43	PP_0393	0.120097	PP_0393	putative 2-amino-4-hydroxy-6-hydroxymethyldihydropteridine pyrophosphokinase	Coenzyme transport and metabolism	Op270
43	PP_0833	0.180979	tgt	queuine tRNA-ribosyltransferase	Nucleotide transport and metabolism	Op544
43	PP_1620	0.10811	surE	5'(3')-nucleotidase and polyphosphatase	Nucleotide transport and metabolism	Op1010
43	PP_2329	0.111014	pabB	aminodeoxychorismate synthase / para-aminobenzoate synthase multi-enzyme complex	Amino acid transport and metabolism	Op1512
43	PP_3433	0.156275	hpd	4-hydroxyphenylpyruvate dioxygenase	Energy production and conversion	Op2226		HmgR
43	PP_3434	0.175343	PP_3434	conserved protein of unknown function	No COG annotation	Op2226		HmgR
43	PP_3590	0.249302	amaC	D-lysine aminotransferase	Amino acid transport and metabolism	Op2335
43	PP_4489	0.155524	phhR	sigma-54 dependent transcriptional regulator	Transcription	Op2904	AmrZ,PhhR
43	PP_4490	0.15669	phhA	phenylalanine-4-hydroxylase	Amino acid transport and metabolism	Op2905	Crp,PhhR,Crc
43	PP_4895	0.171918	miaA	tRNA dimethylallyltransferase	Translation, ribosomal structure and biogenesis	Op3191
43	PP_4917	0.212529	pde	3'%2C5'-cyclic-nucleotide phosphodiesterase	Function unknown	Op3203	AmrZ
44	PP_0214	0.0871856	gabT	4-aminobutyrate aminotransferase	Amino acid transport and metabolism	Op148	RpoD
44	PP_0595	0.414429	PP_0595	Transcriptional regulator%2C LysR family	Transcription	Op381
44	PP_0596	0.457689	PP_0596	Omega-amino acid--pyruvate aminotransferase	Coenzyme transport and metabolism	Op382		GclR,Putrescine
44	PP_0597	0.255964	mmsA-I	methylmalonate-semialdehyde dehydrogenase	Energy production and conversion	Op382		GclR,Putrescine
44	PP_0948	0.10986	ptsH	Phosphocarrier protein HPr	Carbohydrate transport and metabolism	Op606
44	PP_1656	0.0854126	relA	ATP:GTP 3'-pyrophosphotransferase	Transcription	Op1037	AmrZ
44	PP_3436	0.0847808	rarD	chloramphenicol-sensitive protein	Function unknown	Op2227
44	PP_5217	0.100575	ppk	Polyphosphate kinase	Nucleotide transport and metabolism	Op3402
44	PP_5270	0.174573	dadA-II	D-amino-acid:quinone oxidoreductase (deaminating)	Amino acid transport and metabolism	Op3447
44	PP_5331	0.163271	PP_5331	Long-chain acyl-CoA thioester hydrolase	Lipid transport and metabolism	Op3492
45	PP_0246	0.17517	ompR	two-component system DNA-binding response transcriptional dual regulator	Transcription	Op165
45	PP_0834	0.189809	yajC	Sec translocation complex subunit YajC	Intracellular trafficking, secretion, and vesicular transport	Op545
45	PP_2370	0.10435	PP_2370	conserved protein of unknown function	Function unknown	Op1536	TurA
45	PP_2820	0.0940514	nfxB	HTH-type transcriptional regulator nfxB	Transcription	Op1823
45	PP_3146	0.227235	PP_3146	putative Oxidoreductase	Amino acid transport and metabolism	Op2039
45	PP_3147	0.124503	potF-II	putrescine-binding periplasmic protein	Amino acid transport and metabolism	Op2039
45	PP_3148	0.162549	PP_3148	putative Glutamine synthetase	Amino acid transport and metabolism	Op2040
45	PP_3244	0.130222	mgtC	Magnesium transporter%2C MgtC family	Function unknown	Op2109
45	PP_3245	0.202909	PP_3245	conserved protein of unknown function	No COG annotation	Op2110
45	PP_4058	-0.112054	glgB	1%2C4-alpha-glucan branching enzyme	Carbohydrate transport and metabolism	Op2649
45	PP_4098	0.0900729	uvrC	UvrABC system protein C	Replication, recombination and repair	Op2666
45	PP_4304	0.23109	PP_4304	Cation transporter%2C VIC family	Translation, ribosomal structure and biogenesis	Op2789	GacA
45	PP_4891	0.178735	hflC	integral membrane ATP-dependent zinc metallopeptidase / HflK-HflC complex	Post-translational modification, protein turnover, and chaperones	Op3189
45	PP_4892	0.12882	hflK	integral membrane ATP-dependent zinc metallopeptidase / HflK-HflC complex	Post-translational modification, protein turnover, and chaperones	Op3189
45	PP_5096	0.259805	PP_5096	putative factor involved in shape determination	Function unknown	Op3320
45	PP_5183	0.10111	spuB	glutamylpolyamine synthetase	Amino acid transport and metabolism	Op3376
45	PP_5278	0.0926302	kauB	4-guanidinobutyraldehyde dehydrogenase	Energy production and conversion	Op3455		Putrescine
47	PP_0574	0.181998	PP_0574	DNA-binding response regulator%2C LuxR family	Transcription	Op368
47	PP_0803	0.134412	PP_0803	Protein secretion ABC efflux system%2C membrane fusion protein	Cell wall/membrane/envelope biogenesis	Op527
47	PP_0805	0.137156	PP_0805	Outer membrane efflux protein	Cell wall/membrane/envelope biogenesis	Op527	AlgR	Unchar-3
47	PP_0806	0.134571	PP_0806	putative Surface adhesion protein	Cell wall/membrane/envelope biogenesis	Op528		Unchar-3
47	PP_5045	0.151389	thiI	tRNA sulfurtransferase	Coenzyme transport and metabolism	Op3287	FleQ
47	PP_5309	0.146515	oxyR	oxidative and nitrosative stress transcriptional dual regulator	Transcription	Op3475
48	PP_0065	-0.129371	trkA	NAD-binding component of TrK potassium transporter	Inorganic ion transport and metabolism	Op44	GacA
48	PP_1186	-0.119406	phoP	two component system DNA-binding transcriptional dual regulator	Transcription	Op751	FleQ
48	PP_1445	0.222426	oprB-II	carbohydrate-selective porin	Cell wall/membrane/envelope biogenesis	Op911		Unchar-7
48	PP_1655	0.311837	rlmD	23S rRNA (uracil(1939)-C(5))-methyltransferase RlmD	Translation, ribosomal structure and biogenesis	Op1036
48	PP_1656	0.425989	relA	ATP:GTP 3'-pyrophosphotransferase	Transcription	Op1037	AmrZ
48	PP_2402	-0.114388	PP_2402	putative Sensor histidine kinase	Signal transduction mechanisms	Op1557
48	PP_4696	0.127741	PP_4696	Nitrogen regulation protein NR(I)	Signal transduction mechanisms	Op3063
5	PP_1379	-0.21729	pcaB	3-carboxy-cis%2Ccis-muconate cycloisomerase	Nucleotide transport and metabolism	Op863	PcaR	PcaR
5	PP_1381	-0.191193	pcaC	4-carboxymuconolactone decarboxylase	Function unknown	Op863	PcaR	PcaR
5	PP_1713	-0.15435	pcaQ	Transcriptional regulator PcaQ	Transcription	Op1069
5	PP_3159	0.127001	benR	BenABC operon transcriptional activator	Transcription	Op2051	Crc	TCA cycle
5	PP_3161	0.118218	benA	benzoate 1%2C2-dioxygenase subunit alpha	Inorganic ion transport and metabolism	Op2053	BenR	BenR
5	PP_3162	0.140598	benB	benzoate 1%2C2-dioxygenase subunit beta	Secondary metabolites biosynthesis, transport, and catabolism	Op2053	TurA,BenR	BenR
5	PP_3163	0.143437	benC	benzoate 1%2C2-dioxygenase electron transfer component	Energy production and conversion	Op2053	BenR	BenR
5	PP_3164	0.353064	benD	1%2C6-dihydroxycyclohexa-2%2C4-diene-1-carboxylate dehydrogenase	Lipid transport and metabolism	Op2053	BenR	BenR
5	PP_3714	0.264684	catC	Muconolactone Delta-isomerase	Secondary metabolites biosynthesis, transport, and catabolism	Op2436	CatR	BenR
5	PP_3715	0.285624	catB	Muconate cycloisomerase 1	Cell wall/membrane/envelope biogenesis	Op2436	CatR	BenR
5	PP_3716	0.251384	catR	HTH-type transcriptional regulator	Transcription	Op2437	Crc
5	PP_4655	-0.198799	pcaG	protocatechuate 3%2C4-dioxygenase alpha chain	Secondary metabolites biosynthesis, transport, and catabolism	Op3036	Crc	PcaR
5	PP_4656	-0.227928	pcaH	protocatechuate 3%2C4-dioxygenase beta chain	Secondary metabolites biosynthesis, transport, and catabolism	Op3036	TurA,Crc	PcaR
51	PP_0123	0.340952	polA	DNA polymerase I%2C 5' -> 3' polymerase with 5' --> 3' and 3' --> 5' exonuclease activity	Replication, recombination and repair	Op86
51	PP_0856	-0.100603	PP_0856	conserved lipoprotein of unknown function	Cell wall/membrane/envelope biogenesis	Op554
51	PP_0949	0.110982	PP_0949	putative ATP-binding protein UPF0042	Function unknown	Op606
51	PP_1025	-0.108444	leuA	2-isopropylmalate synthase	Amino acid transport and metabolism	Op644
51	PP_1088	-0.150581	argG	Argininosuccinate synthase	Nucleotide transport and metabolism	Op681	RoxR
51	PP_1362	0.0990428	pykA	pyruvate kinase II	Carbohydrate transport and metabolism	Op849		Genomic-1
51	PP_1445	0.110194	oprB-II	carbohydrate-selective porin	Cell wall/membrane/envelope biogenesis	Op911		Unchar-7
51	PP_1623	0.0951521	rpoS	RNA polymerase%2C sigma S (sigma 38) factor	Transcription	Op1013	PsrA,GacA
51	PP_2327	0.114893	cysB	transcriptional dual regulator / CysB-O-acetyl-L-serine	Transcription	Op1510
51	PP_3248	0.269921	PP_3248	Dyp-type peroxidase family protein	Inorganic ion transport and metabolism	Op2113	TurA
51	PP_3649	0.0938617	PP_3649	Transcriptional regulator%2C GntR family	Transcription	Op2376
51	PP_3662	0.170458	PP_3662	conserved protein of unknown function	Function unknown	Op2388
51	PP_4058	0.1065	glgB	1%2C4-alpha-glucan branching enzyme	Carbohydrate transport and metabolism	Op2649
51	PP_4515	0.0869889	PP_4515	Transcriptional regulator%2C MarR family	Transcription	Op2927	AlgR
51	PP_4539	0.107058	PP_4539	Transcriptional regulator%2C LysR family	Transcription	Op2950
51	PP_4696	-0.112214	PP_4696	Nitrogen regulation protein NR(I)	Signal transduction mechanisms	Op3063
51	PP_4895	0.114531	miaA	tRNA dimethylallyltransferase	Translation, ribosomal structure and biogenesis	Op3191
51	PP_5146	-0.0977573	rppH	RNA pyrophosphohydrolase	Replication, recombination and repair	Op3348
51	PP_5331	0.189857	PP_5331	Long-chain acyl-CoA thioester hydrolase	Lipid transport and metabolism	Op3492
52	PP_4341	0.104022	fliA	RNA polymerase sigma 28 (sigma F) factor for class III flagellar operons	Transcription	Op2808	FleN	FleQ/AmrZ
52	PP_4344	0.10951	flhA	flagellar export pore protein	Cell motility	Op2809	GacA,FleN,FleQ	FleQ/AmrZ
52	PP_4352	0.129562	flhB	flagellin export apparatus%2C substrate specificity protein	Cell motility	Op2813	AlgR,FleQ	FleQ/AmrZ
52	PP_4353	0.11329	fliR	Flagellar biosynthetic protein fliR	Cell motility	Op2813	FleQ	FleQ/AmrZ
52	PP_4354	0.115339	fliQ	flagellar export apparatus subunit	Cell motility	Op2813	FleQ	FleQ/AmrZ
52	PP_4355	0.122942	fliP	flagellar export apparatus subunit	Cell motility	Op2813	FleQ	FleQ/AmrZ
52	PP_4356	0.118576	fliO	Flagellar protein FliO	Cell motility	Op2813	FleQ	FleQ/AmrZ
52	PP_4361	0.112845	fliK	Flagellar hook-length control protein FliK	Cell motility	Op2814	FleQ	FleQ/AmrZ
52	PP_4365	0.101378	fliJ	Flagellar protein FliJ	Cell motility	Op2817	FleQ	FleQ/AmrZ
52	PP_4366	0.108865	fliI	flagellum-specific ATP synthase	Cell motility	Op2817	FleQ	FleQ/AmrZ
52	PP_4368	0.101331	fliG	flagellar motor switch protein	Cell motility	Op2817	AlgR,FleQ	FleQ/AmrZ
52	PP_4369	0.104579	fliF	Flagellar M-ring protein	Cell motility	Op2817	TurA,FleQ	FleQ/AmrZ
52	PP_4370	0.107729	fliE	Flagellar hook-basal body complex protein FliE	Cell motility	Op2817	FleR,FleQ	FleQ/AmrZ
52	PP_4378	0.101319	fliC	flagellin%2C filament structural protein	Cell motility	Op2821	FliA	FliA,FleQ/AmrZ
52	PP_4381	0.109548	flgK	Flagellar hook-associated protein FlgK	Cell motility	Op2823	FleQ	FliA,FleQ/AmrZ
52	PP_4382	0.112582	flgJ	Peptidoglycan hydrolase FlgJ	Cell motility	Op2823	FleQ	FleQ/AmrZ
52	PP_4383	0.121203	flgI	Flagellar P-ring protein	Cell motility	Op2823	FleQ	FleQ/AmrZ
52	PP_4384	0.118952	flgH	Flagellar L-ring protein	Cell motility	Op2823	FleQ	FleQ/AmrZ
52	PP_4385	0.116722	flgG	flagellar basal-body rod protein FlgG	Cell motility	Op2823	FleQ,AmrZ	FleQ/AmrZ
52	PP_4386	0.122336	flgF	flagellar basal-body rod protein FlgF	Cell motility	Op2823	FleR,FleQ	FleQ/AmrZ
52	PP_4388	0.108656	flgE	Flagellar hook protein FlgE	Cell motility	Op2825	FleQ,AmrZ	Unchar-7,FleQ/AmrZ
52	PP_4390	0.131345	flgC	flagellar basal-body rod protein FlgC	Cell motility	Op2825	FleQ	Unchar-7,FleQ/AmrZ
52	PP_4391	0.122521	flgB	flagellar basal-body rod protein FlgB	Cell motility	Op2825	FleQ,CbrB	FliA,Unchar-7,FleQ/AmrZ
52	PP_4394	0.122368	flgA	flagella basal body P-ring formation protein	Cell motility	Op2828	FleQ	FleQ/AmrZ
52	PP_4396	0.111175	PP_4396	conserved protein of unknown function	Cell motility	Op2829	FliA,FleQ
53	PP_0356	0.329451	glcB	malate synthase G	Coenzyme transport and metabolism	Op244	PP_5350	PP_5350
53	PP_0368	0.183017	PP_0368	putative Acyl-CoA dehydrogenase	Energy production and conversion	Op252	PsrA	PsrA
53	PP_2136	0.116164	fadB	enoyl-CoA hydratase/3-hydroxyacyl-CoA dehydrogenase	Lipid transport and metabolism	Op1373	PsrA	PsrA
53	PP_2137	0.195577	pcaF-II	beta-ketoadipyl CoA thiolase%2C beta component	Lipid transport and metabolism	Op1373	PsrA	PsrA
53	PP_2334	-0.179257	mmgF	2-methylisocitrate lyase	Coenzyme transport and metabolism	Op1514	PrpR,GnuR	TCA cycle
53	PP_2335	-0.201356	prpC	methylcitrate synthase	Energy production and conversion	Op1514	PrpR,GnuR,AmrZ
53	PP_4116	0.358934	aceA	isocitrate lyase	Energy production and conversion	Op2682	PP_5350	PP_5350
53	PP_4549	0.133291	fadD-I	long-chain-fatty-acid/CoA ligase	Lipid transport and metabolism	Op2957	Crc
53	PP_4699	0.104702	panB	3-methyl-2-oxobutanoate hydroxymethyltransferase	Coenzyme transport and metabolism	Op3065
53	PP_5085	0.161973	maeB	malic enzyme B	Energy production and conversion	Op3312
53	PP_5659	0.439688	PP_5659	protein of unknown function	No COG annotation	Op2682	PP_5350	TCA cycle,PP_5350
55	PP_0417	-0.14689	trpE	Anthranilate synthase component 1	Coenzyme transport and metabolism	Op282	GacA
55	PP_1022	0.247165	zwfA	glucose 6-phosphate-1-dehydrogenase	Carbohydrate transport and metabolism	Op643	HexR,GlnG	HexR
55	PP_1362	0.364863	pykA	pyruvate kinase II	Carbohydrate transport and metabolism	Op849		Genomic-1
55	PP_2348	-0.0988978	PP_2348	Sensor histidine kinase	Signal transduction mechanisms	Op1524
55	PP_4625	-0.117946	cidB	anti-holin regulator of holin CidA	Cell wall/membrane/envelope biogenesis	Op3012		Multiple stress-1
55	PP_4626	-0.097371	cidA	holin regulator of murein hydrolases	Function unknown	Op3012
55	PP_4736	-0.0974139	lldD	L-lactate dehydrogenase	Energy production and conversion	Op3091	LldR,Crc	LldR
55	PP_4895	-0.162623	miaA	tRNA dimethylallyltransferase	Translation, ribosomal structure and biogenesis	Op3191
55	PP_4902	-0.182224	orn	Oligoribonuclease	RNA processing and modification	Op3194
55	PP_4954	-0.110538	PP_4954	conserved membrane protein of unknown function	Function unknown	Op3229
55	PP_5098	0.108777	metW	methionine biosynthesis protein MetW	Secondary metabolites biosynthesis, transport, and catabolism	Op3321
55	PP_5185	0.271673	argA	acetylglutamate kinase-like protein (regulatory domain)/amino acid N-acetyltransferase	Amino acid transport and metabolism	Op3378
55	PP_5217	-0.102937	ppk	Polyphosphate kinase	Nucleotide transport and metabolism	Op3402
55	PP_5350	0.240169	PP_5350	Transcriptional regulator%2C RpiR family	Transcription	Op3505	PP_5350
56	PP_0596	0.316562	PP_0596	Omega-amino acid--pyruvate aminotransferase	Coenzyme transport and metabolism	Op382		GclR,Putrescine
56	PP_2327	-0.174428	cysB	transcriptional dual regulator / CysB-O-acetyl-L-serine	Transcription	Op1510
56	PP_4036	0.167588	pydB	D-hydantoinase/dihydropyrimidinase	Nucleotide transport and metabolism	Op2637	PydR	PydR/RpoS
56	PP_4037	0.17669	pydX	NADP-dependent dihydropyrimidine dehydrogenase subunit	Energy production and conversion	Op2637	PydR,GacA	PydR/RpoS
56	PP_4038	0.204237	pydA	NADP-dependent dihydropyrimidine dehydrogenase subunit PreA	Energy production and conversion	Op2637	PydR	PydR/RpoS
56	PP_4754	0.170668	PP_4754	Transcriptional regulator%2C TetR family	Transcription	Op3103
58	PP_2136	0.327909	fadB	enoyl-CoA hydratase/3-hydroxyacyl-CoA dehydrogenase	Lipid transport and metabolism	Op1373	PsrA	PsrA
58	PP_2334	0.241208	mmgF	2-methylisocitrate lyase	Coenzyme transport and metabolism	Op1514	PrpR,GnuR	TCA cycle
58	PP_2335	0.265328	prpC	methylcitrate synthase	Energy production and conversion	Op1514	PrpR,GnuR,AmrZ
58	PP_4549	0.165593	fadD-I	long-chain-fatty-acid/CoA ligase	Lipid transport and metabolism	Op2957	Crc
6	PP_0321	0.12735	ltaE	low specificity L-threonine aldolase	Amino acid transport and metabolism	Op224	AlgR,RoxR
6	PP_0986	0.313119	gcvT-I	aminomethyltransferase	Amino acid transport and metabolism	Op623	GcsR	GcsR
6	PP_0988	0.292009	gcvP-I	glycine dehydrogenase	Amino acid transport and metabolism	Op624	GcsR,TurA	GcsR
6	PP_0989	0.381294	gcvH-I	glycine cleavage system H protein 1	Amino acid transport and metabolism	Op624	GcsR,TurA	GcsR
6	PP_0997	0.264843	PP_0997	Sigma-54 dependent transcriptional regulator/sensory box protein	Amino acid transport and metabolism	Op629
6	PP_2378	0.120096	nfuA	Fe/S biogenesis protein NfuA	Energy production and conversion	Op1543	TurA
6	PP_4901	0.163846	yicG	conserved inner membrane protein	Function unknown	Op3193
6	PP_5035	-0.177798	hutC	Histidine utilization repressor	Transcription	Op3279	FinR,HutC
6	PP_5155	-0.232514	serA	D-3-phosphoglycerate dehydrogenase / alpha-ketoglutarate reductase	Energy production and conversion	Op3356		Metr-I
62	PP_0435	0.0995341	PP_0435	Peptidase%2C M23/M37 family	Cell wall/membrane/envelope biogenesis	Op294
62	PP_1165	0.184584	PP_1165	conserved protein of unknown function	Carbohydrate transport and metabolism	Op738	PP_3603,PP_4759
62	PP_1167	0.26296	PP_1167	putative TRAP dicarboxylate transporter%2C DctM subunit	Carbohydrate transport and metabolism	Op739	PP_3603,PP_4759
62	PP_1168	0.22689	PP_1168	putative TRAP dicarboxylate transporter%2C DctQ subunit	Carbohydrate transport and metabolism	Op739	PP_3603,PP_4759
62	PP_1169	0.255767	dctP	TRAP dicarboxylate transporter%2C DctP subunit	Carbohydrate transport and metabolism	Op739	PP_3603,PP_4759	LiuR
62	PP_1170	0.243699	gnl	Gluconolactonase	Carbohydrate transport and metabolism	Op740	PP_3603,PP_4759
62	PP_1171	0.257316	udh	uronate dehydrogenase	Cell wall/membrane/envelope biogenesis	Op740	PP_3603,PP_4759
62	PP_3599	0.262944	kdgD	5-dehydro-4-deoxyglucarate dehydratase	Amino acid transport and metabolism	Op2338	PP_3603,PP_4759
62	PP_3600	0.138871	gudP	glucarate transporter	Carbohydrate transport and metabolism	Op2339	PP_3603,PP_4759
62	PP_3601	0.239306	garD	galactarate dehydratase	Carbohydrate transport and metabolism	Op2339	PP_3603,PP_4759
62	PP_5322	0.155962	PP_5322	putative metal ion transporter	Inorganic ion transport and metabolism	Op3484
63	PP_1362	-0.143094	pykA	pyruvate kinase II	Carbohydrate transport and metabolism	Op849		Genomic-1
63	PP_2001	0.219065	metZ	O-succinylhomoserine sulfhydrylase	Amino acid transport and metabolism	Op1277
63	PP_2327	0.264942	cysB	transcriptional dual regulator / CysB-O-acetyl-L-serine	Transcription	Op1510
63	PP_5097	0.362708	metX	homoserine O-acetyltransferase	Amino acid transport and metabolism	Op3321
63	PP_5098	0.581195	metW	methionine biosynthesis protein MetW	Secondary metabolites biosynthesis, transport, and catabolism	Op3321
68	PP_0382	0.112616	davA	5-aminopentanamidase	Function unknown	Op260
68	PP_0383	0.152702	davB	Lysine 2-monooxygenase	Amino acid transport and metabolism	Op260
68	PP_0384	0.139509	PP_0384	Transcriptional regulator%2C AsnC family	Transcription	Op261
68	PP_2088	0.118627	PP_2088	RNA polymerase sigma factor SigX	Transcription	Op1334
68	PP_2910	0.0956996	lhgO	L-2-hydroxyglutarate oxidase	Function unknown	Op1882
68	PP_3591	0.236673	dpkA	Delta 1-piperideine-2-carboxylate reductase	Energy production and conversion	Op2335
68	PP_3592	0.263752	PP_3592	Transcriptional regulator%2C RpiR family	Transcription	Op2336		AA transport
68	PP_3593	0.270865	PP_3593	Amino acid ABC transporter%2C periplasmic binding protein	Amino acid transport and metabolism	Op2336		AA transport
68	PP_3594	0.260824	PP_3594	Amino acid ABC transporter%2C membrane protein	Inorganic ion transport and metabolism	Op2336		AA transport
68	PP_3595	0.233633	PP_3595	Amino acid ABC transporter%2C membrane protein	Inorganic ion transport and metabolism	Op2336	TurA	AA transport
68	PP_3596	0.270737	amaD	D-lysine oxidase	Amino acid transport and metabolism	Op2336		AA transport
68	PP_3597	0.215899	PP_3597	Amino-acid ABC transporter%2C ATP-binding protein	Amino acid transport and metabolism	Op2336		AA transport
68	PP_4108	0.104488	PP_4108	putative 4-aminobutyrate aminotransferase	Coenzyme transport and metabolism	Op2674
68	PP_4493	0.169518	ydiJ	putative oxidoreductase	Energy production and conversion	Op2908	TurA
68	PP_5085	0.0937845	maeB	malic enzyme B	Energy production and conversion	Op3312
68	PP_5257	0.246625	amaA	L-pipecolate oxidase	Amino acid transport and metabolism	Op3433	TurA
68	PP_5258	0.215919	amaB	L-piperidine-6-carboxylate dehydrogenase	Energy production and conversion	Op3434
68	PP_5260	0.241445	ydcJ	metalloprotein%2C putative enzyme	Function unknown	Op3436
70	PP_2217	0.178397	PP_2217	enoyl-CoA hydratase	Lipid transport and metabolism	Op1431
70	PP_3551	0.166357	PP_3551	DNA-binding response regulator%2C LuxR family	Transcription	Op2304
70	PP_3552	0.15638	PP_3552	Sensory box histidine kinase	Signal transduction mechanisms	Op2304
70	PP_3553	0.20516	PP_3553	AMP-binding domain protein	Lipid transport and metabolism	Op2305		LiuR
70	PP_3554	0.155602	PP_3554	Acyl-CoA dehydrogenase family protein	Energy production and conversion	Op2306
70	PP_3754	0.138404	bktB	Beta-ketothiolase BktB	Lipid transport and metabolism	Op2459		PsrA
70	PP_3755	0.143922	hbd	3-hydroxybutyryl-CoA dehydrogenase	Energy production and conversion	Op2459		PsrA
70	PP_3756	0.184631	PP_3756	TetR family transcriptional regulator	Transcription	Op2459		PsrA
70	PP_5217	0.132711	ppk	Polyphosphate kinase	Nucleotide transport and metabolism	Op3402
7	PP_0294	0.134314	cbcV	choline / betaine / carnitine ABC transporter - ATP binding subunit	Amino acid transport and metabolism	Op202	GbdR,GlnG	GbdR
7	PP_0295	0.138634	cbcW	choline / betaine / carnitine ABC transporter - membrane subunit	Inorganic ion transport and metabolism	Op202	GbdR,GlnG	GbdR
7	PP_0298	0.169638	gbdR	AraC-family transcriptional regulator	Transcription	Op205	GbdR,AmrZ
7	PP_0301	0.106766	PP_0301	betainyl-CoA thiolase	Lipid transport and metabolism	Op208
7	PP_0302	0.109985	lcdH	L-carnitine dehydrogenase	Energy production and conversion	Op208
7	PP_0303	0.117024	PP_0303	dehydrocarnitine cleavage enzyme	Function unknown	Op209
7	PP_0304	0.100934	caiX	Carnitine uptake ABC transporter%2C periplasmic component	Amino acid transport and metabolism	Op210	CdhR
7	PP_0308	0.200462	PP_0308	putative dipeptidase	Amino acid transport and metabolism	Op215	GbdR,RoxR	GbdR
7	PP_0309	0.174784	PP_0309	conserved protein of unknown function	Function unknown	Op216	GbdR	GbdR
7	PP_0310	0.202583	dgcA	putative dimethylglycine dehydrogenase subunit	Energy production and conversion	Op216	GbdR,RoxR	GbdR
7	PP_0311	0.193928	dgcB	putative dimethylglycine dehydrogenase subunit	Energy production and conversion	Op217	GbdR,RoxR	GbdR
7	PP_0312	0.201551	PP_0312	electron transfer flavoprotein%2C alpha subunit	Energy production and conversion	Op217	GbdR,RoxR	GbdR
7	PP_0313	0.240149	PP_0313	putative electron transfer flavoprotein beta subunit	Energy production and conversion	Op217	AlgR,GbdR,RoxR	GbdR
7	PP_0315	0.165699	gbcA	putative glycine-betaine dioxygenase subunit	Inorganic ion transport and metabolism	Op219	GbdR,RoxR	GbdR
7	PP_0316	0.167226	gbcB	putative glycine-betaine dioxygenase subunit	Energy production and conversion	Op220	GbdR,RoxR	GbdR
7	PP_0322	0.183295	glyA-I	serine hydroxymethyltransferase	Amino acid transport and metabolism	Op225	GbdR,RoxR	GbdR
7	PP_0323	0.217629	soxB	sarcosine oxidase subunit beta	Amino acid transport and metabolism	Op225	GbdR,RoxR	GbdR
7	PP_0324	0.216452	soxD	sarcosine oxidase subunit delta	Amino acid transport and metabolism	Op225	GbdR,RoxR	GbdR,AA transport
7	PP_0325	0.211444	soxA	sarcosine oxidase subunit alpha	Energy production and conversion	Op225	GbdR,RoxR	GbdR
7	PP_0326	0.221152	soxG	sarcosine oxidase subunit gamma	Amino acid transport and metabolism	Op225	GbdR	GbdR
7	PP_5155	-0.209535	serA	D-3-phosphoglycerate dehydrogenase / alpha-ketoglutarate reductase	Energy production and conversion	Op3356		Metr-I
7	PP_5441	0.130789	PP_5441	protein of unknown function	No COG annotation	Op204
76	PP_0393	-0.119907	PP_0393	putative 2-amino-4-hydroxy-6-hydroxymethyldihydropteridine pyrophosphokinase	Coenzyme transport and metabolism	Op270
76	PP_0417	-0.27036	trpE	Anthranilate synthase component 1	Coenzyme transport and metabolism	Op282	GacA
76	PP_0832	0.0874229	queA	S-adenosylmethionine:tRNA ribosyltransferase-isomerase	Nucleotide transport and metabolism	Op544
76	PP_0833	0.297998	tgt	queuine tRNA-ribosyltransferase	Nucleotide transport and metabolism	Op544
76	PP_0967	0.0996747	hisC	Histidinol-phosphate aminotransferase	Amino acid transport and metabolism	Op611	TurA
76	PP_1426	-0.0869827	nadB	L-aspartate oxidase	Coenzyme transport and metabolism	Op899
76	PP_1733	0.0994552	minD	membrane ATPase of the MinC-MinD-MinE system	Cell cycle control, cell division, chromosome partitioning	Op1082
76	PP_2052	0.101146	PP_2052	putative bifunctional enzyme: sugar-phosphatase/mannitol-1-phosphate 5-dehydrogenase	Carbohydrate transport and metabolism	Op1303		Osmotic stress-2
76	PP_2327	-0.113367	cysB	transcriptional dual regulator / CysB-O-acetyl-L-serine	Transcription	Op1510
76	PP_2345	0.0854337	PP_2345	conserved exported protein of unknown function	Function unknown	Op1524
76	PP_2348	0.181224	PP_2348	Sensor histidine kinase	Signal transduction mechanisms	Op1524
76	PP_2388	0.153031	PP_2388	Transporter%2C LysE family	Amino acid transport and metabolism	Op1548
76	PP_2714	0.172359	PP_2714	Sensor histidine kinase	Signal transduction mechanisms	Op1767
76	PP_3376	0.139121	ptxD	putative phosphonate dehydrogenase	Energy production and conversion	Op2192	PtxS	PtxS
76	PP_4004	0.0824788	ftsK	DNA translocase FtsK	Cell cycle control, cell division, chromosome partitioning	Op2613
76	PP_4058	0.278972	glgB	1%2C4-alpha-glucan branching enzyme	Carbohydrate transport and metabolism	Op2649
76	PP_4680	0.11297	ilvI	acetohydroxybutanoate synthase / acetolactate synthase	Coenzyme transport and metabolism	Op3053
76	PP_4700	-0.09546	panC	pantothenate synthetase	Coenzyme transport and metabolism	Op3065
76	PP_4895	0.142458	miaA	tRNA dimethylallyltransferase	Translation, ribosomal structure and biogenesis	Op3191
76	PP_4897	0.111584	amiC	N-acetylmuramoyl-L-alanine amidase	Cell wall/membrane/envelope biogenesis	Op3191
76	PP_5500	0.112729	PP_5500	protein of unknown function	No COG annotation	Op1304
78	PP_0025	0.135708	PP_0025	hypothetical protein	No COG annotation	Op12		Zinc
78	PP_0048	0.112605	PP_0048	conserved protein of unknown function	No COG annotation	Op31
78	PP_0893	0.161933	PP_0893	ThiJ/PfpI family protein	Function unknown	Op573
78	PP_1208	0.136821	PP_1208	conserved protein of unknown function%2C SlyX family	Function unknown	Op766	FleQ
78	PP_1381	0.122662	pcaC	4-carboxymuconolactone decarboxylase	Function unknown	Op863	PcaR	PcaR
78	PP_1716	0.174529	PP_1716	Transcriptional regulator%2C Cro/CI family	Transcription	Op1072
78	PP_2414	0.148942	PP_2414	conserved exported protein of unknown function	No COG annotation	Op1563
8	PP_0213	0.125912	gabD-I	succinate-semialdehyde dehydrogenase (NADP+)	Energy production and conversion	Op148	RpoD
8	PP_0266	0.149023	aguA	Agmatine deiminase	Amino acid transport and metabolism	Op178
8	PP_0566	0.109706	yciH	translation-related factor	Translation, ribosomal structure and biogenesis	Op361
8	PP_0567	0.159094	speA	Biosynthetic arginine decarboxylase	Amino acid transport and metabolism	Op362
8	PP_1011	0.10098	glk	glucokinase	Coenzyme transport and metabolism	Op637	GltR-II,HexR	HexR
8	PP_1012	0.125036	gltR-II	DNA-binding response regulator	Transcription	Op637	HexR,FleQ	HexR
8	PP_1015	0.0965224	gtsA	mannose/glucose ABC transporter%2C glucose-binding periplasmic protein	Carbohydrate transport and metabolism	Op639	RoxR,GltR-II,Crc,PhoB	GltR-II
8	PP_1016	0.095368	gtsB	mannose/glucose ABC transporter%2C permease protein	Inorganic ion transport and metabolism	Op640	AlgR,GltR-II,Crc	GltR-II
8	PP_1017	0.0947691	gtsC	mannose/glucose ABC transporter%2C permease protein	Inorganic ion transport and metabolism	Op640	RoxR,GltR-II,Crc	GltR-II
8	PP_1426	0.0887898	nadB	L-aspartate oxidase	Coenzyme transport and metabolism	Op899
8	PP_1842	0.120347	PP_1842	Glutamine amidotransferase%2C class I	Nucleotide transport and metabolism	Op1159
8	PP_2645	-0.0921044	mgtA	magnesium transporter%2C ATP-dependent	Inorganic ion transport and metabolism	Op1729		Unchar-7
8	PP_2884	-0.0955574	PP_2884	XRE family transcriptional regulator	Transcription	Op1862
8	PP_2908	0.122682	csiR	DNA-binding transcriptional repressor	Transcription	Op1880
8	PP_2932	0.165663	PP_2932	Amidase family protein	Translation, ribosomal structure and biogenesis	Op1897
8	PP_3244	0.0962595	mgtC	Magnesium transporter%2C MgtC family	Function unknown	Op2109
8	PP_3415	-0.141612	PP_3415	Transcriptional regulator%2C LacI family	Transcription	Op2212	GnuR	TCA cycle
8	PP_4547	0.163456	PP_4547	putative Glutamine synthetase	Amino acid transport and metabolism	Op2956
8	PP_4548	0.161174	PP_4548	putative Oxidoreductase	Amino acid transport and metabolism	Op2956
8	PP_5212	0.0869937	PP_5212	Oxidoreductase%2C iron-sulfur-binding	Energy production and conversion	Op3398	CbrB
8	PP_5262	0.115868	norM	Probable multidrug resistance protein NorM	Defense mechanisms	Op3438
8	PP_5719	0.0924376	betI	choline-responsive transcriptional repressor BetI	Transcription	Op3299		TCA cycle
10	PP_1898	0.379042	PP_1898	MotA/TolQ/ExbB proton channel family protein	Intracellular trafficking, secretion, and vesicular transport	Op1205
10	PP_4736	0.0897872	lldD	L-lactate dehydrogenase	Energy production and conversion	Op3091	LldR,Crc	LldR
10	PP_4994	0.395381	PP_4994	conserved protein of unknown function	Cell wall/membrane/envelope biogenesis	Op3257
