# Supplementary material for: Machine learning analysis of RB-TnSeq fitness data predicts functional gene modules in Pseudomonas putida KT2440
Source: mSystems. 2024 Feb 7;9(3):e00942-23. doi: 10.1128/msystems.00942-23 (PMC10949508; doi:10.1128/msystems.00942-23)
Supplement: File S3 — Code for generating Sankey diagram in Figure 6. [file msystems.00942-23-s0003.txt]

#############################################################################################
###### Supplementary File 3. Python code for generation of Sankey diagram in Figure 6. ######
#############################################################################################

# The Sankey diagram plotting function was adapted from 
# https://github.com/anazalea/pySankey/blob/master/pysankey/sankey.py
 
# Sankey plot generator using the pSankey library.
# Entities (nodes) are represented by rectangles or text. 
# Their links are represented with arrow or arcs that have a width proportional to the importance of the flow.

# Import the sankey function from the sankey module within pySankey
import pandas as pd
from tkinter import filedialog
import tkinter 
import matplotlib.pyplot as plt
from matplotlib import rc

#########################################################
#### this is the edited sankey.py code from anazalea ####
#########################################################

from collections import defaultdict

import matplotlib
matplotlib.use('Agg')
import numpy as np
import seaborn as sns


class PySankeyException(Exception):
    pass


class NullsInFrame(PySankeyException):
    pass


class LabelMismatch(PySankeyException):
    pass


def check_data_matches_labels(labels, data, side):
    if len(labels > 0):
        if isinstance(data, list):
            data = set(data)
        if isinstance(data, pd.Series):
            data = set(data.unique().tolist())
        if isinstance(labels, list):
            labels = set(labels)
        if labels != data:
            msg = "\n"
            if len(labels) <= 20:
                msg = "Labels: " + ",".join(labels) + "\n"
            if len(data) < 20:
                msg += "Data: " + ",".join(data)
            raise LabelMismatch('{0} labels and data do not match.{1}'.format(side, msg))


def sankey(left, right, leftWeight=None, rightWeight=None, colorDict=None,
           leftLabels=None, rightLabels=None, aspect=4, rightColor=False,
           fontsize=14, figureName=None, closePlot=False):
    '''
    Make Sankey Diagram showing flow from left-->right
    Inputs:
        left = NumPy array of object labels on the left of the diagram
        right = NumPy array of corresponding labels on the right of the diagram
            len(right) == len(left)
        leftWeight = NumPy array of weights for each strip starting from the
            left of the diagram, if not specified 1 is assigned
        rightWeight = NumPy array of weights for each strip starting from the
            right of the diagram, if not specified the corresponding leftWeight
            is assigned
        colorDict = Dictionary of colors to use for each label
            {'label':'color'}
        leftLabels = order of the left labels in the diagram
        rightLabels = order of the right labels in the diagram
        aspect = vertical extent of the diagram in units of horizontal extent
        rightColor = If true, each strip in the diagram will be be colored
                    according to its left label
    Ouput:
        None
    '''
    if leftWeight is None:
        leftWeight = []
    if rightWeight is None:
        rightWeight = []
    if leftLabels is None:
        leftLabels = []
    if rightLabels is None:
        rightLabels = []
    # Check weights
    if len(leftWeight) == 0:
        leftWeight = np.ones(len(left))

    if len(rightWeight) == 0:
        rightWeight = leftWeight

    plt.figure()
    plt.rc('text', usetex=False)
#    plt.rc('font', family='serif')
    fontProperties = {'family':'sans-serif','sans-serif':['Arial'],
            'weight' : 'normal', 'size' : 14, 'style' : 'normal'}

    rc('font',**fontProperties)

    # Create Dataframe
    if isinstance(left, pd.Series):
        left = left.reset_index(drop=True)
    if isinstance(right, pd.Series):
        right = right.reset_index(drop=True)
    dataFrame = pd.DataFrame({'left': left, 'right': right, 'leftWeight': leftWeight,
                              'rightWeight': rightWeight}, index=range(len(left)))

    if len(dataFrame[(dataFrame.left.isnull()) | (dataFrame.right.isnull())]):
        raise NullsInFrame('Sankey graph does not support null values.')

    # Identify all labels that appear 'left' or 'right'
    allLabels = pd.Series(np.r_[dataFrame.left.unique(), dataFrame.right.unique()]).unique()

    # Identify left labels
    if len(leftLabels) == 0:
        leftLabels = pd.Series(dataFrame.left.unique()).unique()
    else:
        check_data_matches_labels(leftLabels, dataFrame['left'], 'left')

    # Identify right labels
    if len(rightLabels) == 0:
        rightLabels = pd.Series(dataFrame.right.unique()).unique()
    else:
        check_data_matches_labels(leftLabels, dataFrame['right'], 'right')
    
## IGNORING THIS SECTION ON COLOR SELECTION FROM anazalea; USE MY COLOR DICTIONARY BELOW    
    # # If no colorDict given, make one
    # if colorDict is None:
    #     colorDict = {}
    #     # palette = "cubehelix"
    #     palette = "flag"
    #     colorPalette = sns.color_palette(palette, len(allLabels))
    #     for i, label in enumerate(allLabels):
    #         colorDict[label] = colorPalette[i]
    # else:
    #     missing = [label for label in allLabels if label not in colorDict.keys()]
    #     if missing:
    #         msg = "The colorDict parameter is missing values for the following labels : "
    #         msg += '{}'.format(', '.join(missing))
    #         raise ValueError(msg)

    # Determine widths of individual strips
    ns_l = defaultdict()
    ns_r = defaultdict()
    for leftLabel in leftLabels:
        leftDict = {}
        rightDict = {}
        for rightLabel in rightLabels:
            leftDict[rightLabel] = dataFrame[(dataFrame.left == leftLabel) & (dataFrame.right == rightLabel)].leftWeight.sum()
            rightDict[rightLabel] = dataFrame[(dataFrame.left == leftLabel) & (dataFrame.right == rightLabel)].rightWeight.sum()
        ns_l[leftLabel] = leftDict
        ns_r[leftLabel] = rightDict

    # Determine positions of left label patches and total widths
    leftWidths = defaultdict()
    for i, leftLabel in enumerate(leftLabels):
        myD = {}
        myD['left'] = dataFrame[dataFrame.left == leftLabel].leftWeight.sum()
        if i == 0:
            myD['bottom'] = 0
            myD['top'] = myD['left']
        else:
            myD['bottom'] = leftWidths[leftLabels[i - 1]]['top'] + 0.02 * dataFrame.leftWeight.sum()    #0.02 is what determines width here. smaller = fatter
            myD['top'] = myD['bottom'] + myD['left']
            topEdge = myD['top']
        leftWidths[leftLabel] = myD

    # Determine positions of right label patches and total widths
    rightWidths = defaultdict()
    for i, rightLabel in enumerate(rightLabels):
        myD = {}
        myD['right'] = dataFrame[dataFrame.right == rightLabel].rightWeight.sum()
        if i == 0:
            myD['bottom'] = 0
            myD['top'] = myD['right']
        else:
            myD['bottom'] = rightWidths[rightLabels[i - 1]]['top'] + 0.02 * dataFrame.rightWeight.sum()
            myD['top'] = myD['bottom'] + myD['right']
            topEdge = myD['top']
        rightWidths[rightLabel] = myD

    # Total vertical extent of diagram
    xMax = topEdge / aspect

    # Draw vertical bars on left and right of each  label's section & print label
    for leftLabel in leftLabels:
        plt.fill_between(
            [-0.02 * xMax, 0],
            2 * [leftWidths[leftLabel]['bottom']],
            2 * [leftWidths[leftLabel]['bottom'] + leftWidths[leftLabel]['left']],
            color=colorDict[leftLabel],
            alpha=0.99
        )
        plt.text(
            -0.05 * xMax,
            leftWidths[leftLabel]['bottom'] + 0.5 * leftWidths[leftLabel]['left'],      # centers left labels (50% of vert bar)
            leftLabel,
            {'ha': 'right', 'va': 'center'},
            fontsize=fontsize
        )
    
    rlcolor = '#696969'
    
    for rightLabel in rightLabels:
        plt.fill_between(
            [xMax, 1.02 * xMax], 2 * [rightWidths[rightLabel]['bottom']],
            2 * [rightWidths[rightLabel]['bottom'] + rightWidths[rightLabel]['right']],
            color=rlcolor,
            alpha=0.99
        )
        plt.text(
            1.05 * xMax,
            rightWidths[rightLabel]['bottom'] + 0.5 * rightWidths[rightLabel]['right'],     # centers right labels (50% of vert bar)
            rightLabel,
            {'ha': 'left', 'va': 'center'},
            fontsize=fontsize
        )

    # Plot strips
    for leftLabel in leftLabels:
        for rightLabel in rightLabels:
            labelColor = leftLabel
            if rightColor:
                labelColor = rightLabel
            if len(dataFrame[(dataFrame.left == leftLabel) & (dataFrame.right == rightLabel)]) > 0:
                # Create array of y values for each strip, half at left value,
                # half at right, convolve
                ys_d = np.array(50 * [leftWidths[leftLabel]['bottom']] + 50 * [rightWidths[rightLabel]['bottom']])
                ys_d = np.convolve(ys_d, 0.05 * np.ones(20), mode='valid')
                ys_d = np.convolve(ys_d, 0.05 * np.ones(20), mode='valid')
                ys_u = np.array(50 * [leftWidths[leftLabel]['bottom'] + ns_l[leftLabel][rightLabel]] + 50 * [rightWidths[rightLabel]['bottom'] + ns_r[leftLabel][rightLabel]])
                ys_u = np.convolve(ys_u, 0.05 * np.ones(20), mode='valid')
                ys_u = np.convolve(ys_u, 0.05 * np.ones(20), mode='valid')

                # Update bottom edges at each label so next strip starts at the right place
                leftWidths[leftLabel]['bottom'] += ns_l[leftLabel][rightLabel]
                rightWidths[rightLabel]['bottom'] += ns_r[leftLabel][rightLabel]
                plt.fill_between(
                    np.linspace(0, xMax, len(ys_d)), ys_d, ys_u, alpha=0.65,
                    color=colorDict[labelColor]
                )
    plt.gca().axis('off')
    plt.gcf().set_size_inches(6, 6)
    if figureName != None:
        plt.savefig("{}.png".format(figureName), bbox_inches='tight', dpi=150)
    if closePlot:
        plt.close()

####################################################
####### end sankey.py code from anazalea ###########
####################################################
        
        
# load data - see input format at https://raw.githubusercontent.com/anazalea/pySankey/master/pysankey/customers-goods.csv
root = tkinter.Tk()
root.filename =  filedialog.askopenfilename(initialdir = "C:/",title = "Select file",filetypes = (("csv files","*.csv"),("all files","*.*")))
print (root.filename)

df = pd.read_csv(root.filename, sep=",")


# create color dictionary with same number of colors as iModulons
# using color values imported from https://raw.githubusercontent.com/codebrainz/color-names/master/output/colors.csv
df_colors = pd.read_csv('codebrainz_colors.csv',header=None)    
df_colors.columns = ['color_name', 'color_description', 'hex_value', 'r', 'g','b']

# use unique iModulon values from input dataframe to determine the number of colors
n = df.iloc[:,2].unique()

# look up colors according to their hex values
c = df_colors[['hex_value']].astype(str).agg(','.join,axis=1).tolist()

# associate color number (i.e., iModulon group) with rgb value by joining along the indices; make dictionary
mycolors = dict(zip(n,c))


# generate plot 
sankey(
    left=df["iModulon"], right=df["fModule"], 
    leftWeight= df["count"], rightWeight=df["count"], colorDict=mycolors, 
    aspect=5, fontsize=14
)

# save the diagram
# Get current figure
fig = plt.gcf()

# Set size in inches
fig.set_size_inches(8,20)

# Set the color of the background to white
fig.set_facecolor("w")

# Save the figure
fig.savefig('iMod-fMod_sankey_Fig.png', bbox_inches="tight", dpi=150)
fig.savefig('iMod-fMod_sankey_Fig.pdf', format='pdf', bbox_inches="tight", dpi=600)
#plt.rcParams['svg.fonttype']='none'
